# Supplementary material for: Biphenyl-Based Covalent Triazine Framework/Matrimid® Mixed-Matrix Membranes for CO2/CH4 Separation
Source: Membranes (Basel). 2021 Oct 19;11(10):795. doi: 10.3390/membranes11100795 (PMC8539902; doi:10.3390/membranes11100795)
Supplement: Supplementary file 1 [file membranes-11-00795-s001.zip]

Archive with 1 entries (1 files):
- membranes-1396500-supplementary.pdf
